# Supplementary material for: Transcriptome Analysis Reveals the Age-Related Developmental Dynamics Pattern of the Longissimus Dorsi Muscle in Ningxiang Pigs
Source: Genes (Basel). 2023 May 8;14(5):1050. doi: 10.3390/genes14051050 (PMC10218200; doi:10.3390/genes14051050)
Supplement: Supplementary file 1 [file genes-14-01050-s001.zip]

Archive with 1 entries (1 files):
- genes-2363329-supplementary.xlsx
