# Supplementary material for: Transcriptome Analysis Reveals the Age-Related Developmental Dynamics Pattern of the Longissimus Dorsi Muscle in Ningxiang Pigs
Source: Genes (Basel). 2023 May 8;14(5):1050. doi: 10.3390/genes14051050 (PMC10218200; doi:10.3390/genes14051050)
Supplement: Supplementary file 1 [file genes-14-01050-s001.zip › genes-2363329-supplementary.xlsx]

## Sheet: Table S1
Table S1. 441 shared DEGs indentified by two comparison groups (day 1 vs. day 60 | day 60 vs. day 210)
Gene id	day 1-1	day 1-2	day 1-3	day 60-1	day 60-2	day 60-3	day 210-1	day 210-2	day 210-3
ENSSSCG00000036060	6.50997	2.61216	11.7478	19.7698	23.259	12.9484	2965.5	1760.8	2143.88
ENSSSCG00000038521	6.67461	18.1923	68.2966	0.64631	0.430586	0.47619	35.5235	30.4231	19.7277
ENSSSCG00000003379	8.30545	8.3472	10.134	17.2796	11.6186	14.6881	123.746	118.647	142.846
ENSSSCG00000029275	20.2453	22.0316	8.5107	3.46063	4.27983	4.82592	53.6604	82.0335	92.2354
ENSSSCG00000001835	16.5219	55.0516	13.5768	3.91719	3.45466	2.95905	25.6688	24.2885	24.1527
ENSSSCG00000032527	14.2781	35.3333	7.45808	4.17847	4.56508	2.78542	64.4253	48.6829	38.6074
ENSSSCG00000006359	0.735701	1.9756	2.86611	0.367442	0.134168	0.181351	25.5243	14.8321	8.77643
ENSSSCG00000025447	3.99913	7.78231	9.37942	8.30981	8.96841	10.0179	107.496	97.65	61.4093
ENSSSCG00000029156	0.928392	1.42852	0.889071	2.09078	1.88531	1.90796	12.9327	15.5587	16.4665
ENSSSCG00000002294	35.0345	1.31123	35.5232	0.873979	0.499372	0.679706	11.0887	14.3644	17.2894
ENSSSCG00000035320	0.184204	0.336578	0.118732	2.8269	1.64096	2.14648	16.3656	15.1468	13.4372
ENSSSCG00000029226	18.6931	25.7158	22.2243	25.8105	31.1567	25.4456	172.3	280.51	205.219
ENSSSCG00000013919	5.32766	6.16323	4.22872	8.80733	10.9318	10.4196	54.3842	68.8904	66.1164
ENSSSCG00000034763	8.0942	28.6346	3.55589	2.89563	1.69582	2.80766	28.3717	17.4553	27.3181
ENSSSCG00000037201	4.20579	7.07815	3.92116	1.59929	1.35968	0.863228	27.1756	14.2082	14.728
ENSSSCG00000016432	3.96862	3.60094	2.95298	1.10087	0.932433	0.714873	7.37134	9.68379	13.4711
ENSSSCG00000038453	22.4976	24.7595	27.3186	64.5199	58.6517	55.9759	200.115	230.057	223.399
ENSSSCG00000007993	6.57533	4.9093	5.34685	1.45956	1.51793	1.39092	7.1847	6.11813	6.42435
ENSSSCG00000004509	2.36435	3.71678	4.13411	0.672894	0.36186	0.215484	5.75719	6.26137	5.39197
ENSSSCG00000033830	52.8647	71.8338	34.6166	15.9162	15.1809	14.4027	1.90673	1.65918	2.12315
ENSSSCG00000006290	6.22523	8.93621	3.20492	1.32305	1.61271	0.771714	57.1003	24.7599	16.0645
ENSSSCG00000034820	0.682205	0.78728	0.942274	5.94717	3.07134	6.9378	47.3217	46.9253	49.3307
ENSSSCG00000031869	50.5334	128.09	78.4354	19.9203	23.3918	18.8538	83.2605	101.684	80.9412
ENSSSCG00000003928	1.00536	1.45657	3.36489	0.414796	0.437548	0.382018	7.72139	4.05116	5.31371
ENSSSCG00000037775	27.0694	7.21138	11.1283	68.1933	106.628	67.7525	543.466	777.001	491.975
ENSSSCG00000011599	3.44853	5.56399	5.75371	9.12799	7.4986	10.9149	1.30031	0.926524	1.40942
ENSSSCG00000005965	8.83487	15.7951	8.42045	3.98919	3.09159	3.03913	66.9419	29.2735	22.7838
ENSSSCG00000040860	89.1896	88.135	151.563	34.3622	31.3809	22.6604	121.661	138.008	167.66
ENSSSCG00000061647	512.516	251.779	409.438	81.6148	52.308	85.7445	8.74125	3.40996	6.49603
ENSSSCG00000012050	87.6205	83.7167	71.1009	10.9726	10.1203	5.21016	176.072	98.0876	59.9969
ENSSSCG00000013303	2.24431	2.7394	3.31215	0.466622	0.246108	0.497013	4.64921	4.13505	2.61127
ENSSSCG00000032715	1.09745	1.24157	1.45898	0.266446	0.385454	0.213139	3.0191	1.76004	2.51632
ENSSSCG00000008446	0.754351	1.36128	1.0787	1.77297	2.61831	0.930734	15.1202	21.3492	16.782
ENSSSCG00000031144	0.524817	0.811417	0.466158	0.112912	0.119105	0.150537	1.99169	1.05499	1.51065
ENSSSCG00000038614	22.2684	27.7881	22.4346	7.21577	7.04541	5.8437	24.5238	25.7605	26.9392
ENSSSCG00000057993	2.63134	2.00432	2.96025	3.05622	3.70761	3.28183	10.9012	9.26944	9.99953
ENSSSCG00000025582	17.6662	30.6927	7.35502	5.24375	3.04722	2.27106	22.6054	24.4212	35.8543
ENSSSCG00000022099	55.6625	57.2487	62.8624	4.68093	7.76899	4.85559	28.8868	26.5466	30.4175
ENSSSCG00000043781	26.244	31.2836	27.3455	9.25746	5.96252	6.77775	29.2075	25.6242	34.8644
ENSSSCG00000035037	7.47153	23.2347	7.03932	2.39297	2.6117	0.912098	17.181	17.1298	13.2778
ENSSSCG00000022895	1.06329	1.67549	0.79653	2.26251	2.57334	2.0973	6.97513	7.44924	6.38862
ENSSSCG00000002140	27.2777	19.4498	13.2043	34.5768	26.7256	44.9071	4.111	5.81504	6.00849
ENSSSCG00000033442	1.95011	3.07776	2.62836	5.21546	5.03754	4.78306	13.4135	14.4002	13.6265
ENSSSCG00000026276	3.76241	4.79167	5.84413	7.04406	5.76938	8.47458	1.59282	1.26676	1.37747
ENSSSCG00000054480	21.5956	39.4051	21.874	60.9468	85.9515	61.5017	233.446	264.749	258.717
ENSSSCG00000034313	9.49689	6.6408	9.21175	15.355	18.3173	13.7862	59.9797	50.5424	66.6742
ENSSSCG00000001872	1.22043	0.573795	0.51507	1.72702	4.13168	1.88302	27.2964	16.7569	17.6377
ENSSSCG00000038308	16.0308	11.9073	29.8709	4.87727	5.09926	4.70784	23.5984	16.15	13.7263
ENSSSCG00000035965	4.03006	2.07267	3.00038	4.69343	8.65912	5.77819	0.834711	1.0064	0.994109
ENSSSCG00000004367	16.4935	21.5399	15.78	20.3041	27.2725	22.6617	68.9952	87.7696	75.1921
ENSSSCG00000001062	3.65167	3.39822	2.80883	5.07375	3.90555	5.24701	14.4352	15.2956	16.7571
ENSSSCG00000023975	28.4193	20.7389	33.973	33.3746	46.8234	42.3994	10.4366	9.28713	11.0321
ENSSSCG00000014176	19.594	21.2273	14.7137	27.8086	18.7452	27.7617	4.60107	5.21993	6.31633
ENSSSCG00000004094	2.01469	0.306146	3.43869	4.22503	4.80863	6.0313	18.4173	24.6007	15.9144
ENSSSCG00000017137	1.64342	1.56019	2.51825	6.22964	5.90532	1.76773	38.8479	38.7129	30.3138
ENSSSCG00000005604	0.857826	1.83203	1.1148	2.37661	2.0124	1.8106	16.7653	7.95114	7.9512
ENSSSCG00000012623	18.0983	17.7319	31.8241	5.86429	4.9061	4.85955	18.4515	13.6565	15.8798
ENSSSCG00000020701	9.31019	22.1155	17.6286	1.44525	3.26998	1.02625	15.4738	14.8675	14.0356
ENSSSCG00000035555	36.0052	29.0196	29.4006	53.7427	69.7436	58.1643	158.032	178.311	165.576
ENSSSCG00000003975	40.126	16.7953	32.3389	7.86761	5.6199	7.01007	2.02252	1.78404	1.72502
ENSSSCG00000047932	0.111148	0.0503907	0.112581	1.52262	0.552109	0.647589	1576.24	103.237	169.446
ENSSSCG00000000499	7.46036	4.80905	4.32023	1.47828	1.2475	1.83065	4.56131	5.71931	5.73299
ENSSSCG00000005713	5.98782	3.94672	9.5874	18.2426	22.2522	16.6117	50.6232	58.9474	66.5919
ENSSSCG00000057970	5.29728	1.7564	5.56579	12.8533	12.0172	15.7775	2.49988	1.40146	2.94668
ENSSSCG00000035152	7.70957	6.54213	7.30206	20.6749	14.376	9.34479	2.0177	2.35356	2.94477
ENSSSCG00000037209	1.66256	3.89629	2.42236	0.677058	0.687245	0.476883	10.7073	3.13482	3.91546
ENSSSCG00000027121	21.3049	16.7557	61.3269	7.79943	6.44074	4.15935	34.4874	24.3365	18.3922
ENSSSCG00000004255	130.304	146.173	68.8936	34.7123	28.2944	19.2857	87.8751	100.344	142.474
ENSSSCG00000025321	16.3566	21.1956	19.2689	23.2852	26.6256	23.4266	54.5889	61.0895	61.2217
ENSSSCG00000009166	0.90323	0.364822	1.03132	2.55904	2.1976	1.62661	0.205984	0.266146	0.098586
ENSSSCG00000008943	0.39285	0.5061	0.567325	0.687695	0.524594	0.62548	2.07344	3.36456	1.94972
ENSSSCG00000036832	13.7284	10.6434	19.3629	18.6324	21.119	17.8331	42.4809	43.285	43.2465
ENSSSCG00000035805	13.0773	55.0955	21.6488	2.65077	2.29236	2.77194	0.599734	0.27848	0.28704
ENSSSCG00000037562	2.09665	0.769494	1.77696	5.3854	7.79982	5.38496	20.2602	19.5899	22.4759
ENSSSCG00000001097	5.42895	0.987708	1.12115	7.37849	4.42714	9.07256	1.37732	1.21267	1.43894
ENSSSCG00000034350	71.4246	34.8886	71.44	16.3066	13.5724	23.6916	4.08409	3.35399	2.38539
ENSSSCG00000004332	1.88129	1.28879	0.453429	0.254711	0.191063	0.277329	1.38003	3.67909	1.26997
ENSSSCG00000015283	7.04549	5.67627	8.36037	8.73825	8.19249	9.7244	3.40804	2.44037	2.55505
ENSSSCG00000021038	2.7354	5.08481	1.82576	5.59898	4.93146	2.69003	14.8577	33.0639	22.3693
ENSSSCG00000006328	2.61882	1.30821	3.21749	6.66088	4.39459	10.9068	28.4627	54.8938	65.4078
ENSSSCG00000017288	17.5277	18.9628	35.625	7.90107	6.88422	5.83561	19.3606	19.7357	14.1025
ENSSSCG00000014298	28.455	50.5009	29.0077	9.30755	11.506	7.80858	24.1696	24.4745	24.5794
ENSSSCG00000057637	5.09541	5.77463	4.46496	11.4421	7.06701	7.18951	121.687	57.1244	25.0636
ENSSSCG00000015774	5.21722	5.97824	2.11294	1.35968	0.621662	0.972327	0.1806	0.110983	0.139143
ENSSSCG00000032877	2.30298	1.86057	2.77558	3.7855	3.35833	3.81592	0.731289	1.12205	0.768062
ENSSSCG00000001564	53.9648	38.2088	70.2929	16.0484	18.4611	13.478	42.1526	35.909	33.8442
ENSSSCG00000033116	32.1051	25.5243	51.7897	14.3026	9.03137	6.46615	40.704	30.1103	37.6244
ENSSSCG00000002467	14.5718	11.597	6.78583	55.3836	31.433	60.2325	143.776	224.069	271.019
ENSSSCG00000011848	61.8024	12.329	45.8598	6.18806	3.18111	3.91781	16.5056	11.7951	13.6027
ENSSSCG00000025190	5.05675	3.07673	3.98374	5.71141	3.83073	5.73846	13.8183	20.0526	22.2879
ENSSSCG00000017682	2.36833	1.49025	2.38853	0.50985	0.527059	0.475821	1.8566	1.51997	1.74654
ENSSSCG00000022693	0.123649	0.784818	0.250487	0.741072	1.3463	0.720427	4.73891	7.51462	5.40219
ENSSSCG00000012546	5.86876	3.9526	4.15654	0.952374	0.68558	0.532985	0.0875361	0.0783022	0.0966825
ENSSSCG00000040967	1.83496	1.10921	2.04448	2.74938	3.1764	2.4437	8.24728	7.85932	6.89783
ENSSSCG00000031261	19.9936	8.44742	18.1229	19.7315	22.9015	18.5405	53.4062	53.578	41.1496
ENSSSCG00000032092	107.912	74.8212	137.758	31.84	35.7901	28.5588	106.84	76.3569	64.2575
ENSSSCG00000030378	3.04016	6.15109	7.17521	6.76643	10.2943	6.32857	26.9795	23.8128	19.9191
ENSSSCG00000014406	1.29602	0.925717	1.05467	1.70398	1.8558	1.71674	0.312611	0.426357	0.310321
ENSSSCG00000029438	2.279	1.19884	34.1086	0.335872	0.380539	0.261212	11.1164	1.65245	2.34249
ENSSSCG00000040728	1.37491	0.646425	0.917373	1.91838	2.0466	1.95818	0.376386	0.265265	0.491298
ENSSSCG00000012769	19.1348	14.1439	14.6223	4.84837	4.85068	3.58017	1.6423	1.53066	1.32672
ENSSSCG00000037647	1.49183	1.55691	1.89053	1.77083	2.21336	2.19833	0.559397	0.596296	0.475227
ENSSSCG00000037823	0.847083	0.560057	0.536254	6.90513	5.73785	9.65934	0.80635	1.36362	1.64965
ENSSSCG00000059058	128.749	329.641	469.782	779.2	699.156	590.23	1337.41	1671.18	1632.98
ENSSSCG00000034608	7.41492	8.14135	6.65613	13.714	11.2242	12.4973	5.70151	4.43471	4.6458
ENSSSCG00000053280	4.02411	1.98656	3.2608	38.7225	24.31	31.8865	83.0014	100.677	75.0219
ENSSSCG00000057685	6.37691	21.8865	10.9088	2.97259	3.58358	1.48617	17.7744	12.4877	21.5511
ENSSSCG00000026043	0.979179	1.47976	0.182168	0.139727	0.0631678	0.046572	4.0939	1.51807	0.79975
ENSSSCG00000000383	11.5156	23.0282	9.60774	3.16966	2.85817	2.04761	7.32891	6.80837	8.85886
ENSSSCG00000002388	5.36726	2.77718	6.4883	1.0606	0.688479	0.63903	2.48794	2.49368	2.9302
ENSSSCG00000023247	10.7414	10.1115	8.58085	22.0177	18.5096	14.0999	41.3839	41.0424	37.4386
ENSSSCG00000038313	2.58411	2.12614	1.3378	3.34605	5.26412	2.98889	12.3246	18.3802	11.874
ENSSSCG00000003089	39.8778	22.6484	70.6415	11.4032	10.1608	11.6455	25.8602	20.6794	20.5439
ENSSSCG00000038006	8.35958	24.357	13.431	1.15177	1.06307	0.755784	3.57796	6.02206	8.76054
ENSSSCG00000027935	4.21474	1.77842	8.76202	16.5406	14.9779	10.5309	5.10664	4.80472	4.59601
ENSSSCG00000006816	24.6197	21.6636	18.3273	30.5893	38.2305	50.741	13.0217	10.083	11.2182
ENSSSCG00000037847	7.29524	14.104	6.22854	11.8102	11.3683	13.5494	25.0378	28.8778	29.2522
ENSSSCG00000003157	1.29537	0.297894	1.02684	2.75663	3.38258	3.01892	9.00683	9.86905	11.6081
ENSSSCG00000013594	0.913431	0.354848	0.543626	1.52069	1.50079	1.72589	0.345222	0.459991	0.196207
ENSSSCG00000024555	4.77463	3.917	5.40864	8.85732	8.54231	13.8299	2.38328	2.6451	2.78829
ENSSSCG00000012027	0.555713	2.06205	1.10844	0.264738	0.1081	0.139474	1.05447	0.727413	1.03503
ENSSSCG00000003196	5.77707	6.00714	4.95388	10.5249	11.3443	9.14159	21.4433	21.8436	23.5802
ENSSSCG00000016983	7.18683	4.43815	13.3772	1.02909	0.392363	0.636414	40.7773	9.15281	8.92927
ENSSSCG00000017957	77.7008	79.4275	92.9014	16.3762	17.8328	14.7817	65.0029	34.9844	36.6297
ENSSSCG00000010522	143.246	609.698	342.29	71.6455	35.4889	16.7694	342.579	156.129	225.066
ENSSSCG00000010184	16.464	79.9097	12.1874	6.35252	3.24541	5.21587	12.924	15.5541	14.8099
ENSSSCG00000015660	4.51771	2.01913	2.97646	0.301761	0.419594	0.400029	2.72704	1.48823	1.37389
ENSSSCG00000035366	2.44082	2.91121	1.9798	0.854794	0.368869	0.543915	2.38861	1.83206	2.57831
ENSSSCG00000036030	3.68521	2.49743	4.5201	5.78051	3.88303	5.33431	0.993075	1.16648	1.23865
ENSSSCG00000004241	10.0903	20.2229	10.1742	4.14397	2.85013	3.02804	19.7593	11.5903	7.28283
ENSSSCG00000014934	12.5269	10.3876	23.0539	3.32468	2.92253	2.27691	21.0814	8.15148	7.62946
ENSSSCG00000001523	0.0614224	0.064976	0.544376	1.38047	0.841354	0.411551	5.29659	4.01283	3.14955
ENSSSCG00000024088	14.6777	22.66	6.84227	25.5451	23.8968	25.542	6.63495	9.98934	8.81492
ENSSSCG00000025777	0.440701	0.466197	0.316526	0.904434	0.8865	0.737627	0.125628	0.194785	0.0881865
ENSSSCG00000013512	27.8662	9.30304	29.7928	55.1813	41.7545	58.0456	18.5771	19.5264	21.1982
ENSSSCG00000040267	13.6623	21.8059	8.70773	20.8937	26.6363	33.6655	8.85217	8.09269	9.03307
ENSSSCG00000009338	2.18851	2.51778	2.70476	4.83605	6.36134	4.05194	25.6117	16.9401	10.0364
ENSSSCG00000018005	497.954	775.309	271.756	113.968	76.6328	63.7369	22.5562	24.0046	31.0547
ENSSSCG00000032481	3.81857	4.30879	5.9108	1.17364	0.990411	1.09531	3.47961	2.69755	2.80175
ENSSSCG00000015618	2.13137	1.50312	1.46322	0.402144	0.61135	0.551918	1.96788	1.64313	1.50459
ENSSSCG00000013784	8.24306	5.82809	10.8319	16.2481	8.60829	9.52001	54.2138	65.3414	21.9966
ENSSSCG00000029456	6.80655	2.49879	10.6124	0.509719	0.502988	0.508307	3.48411	1.53392	1.3752
ENSSSCG00000031321	23.272	13.2449	24.0499	65.3798	55.0485	18.5064	150.797	211.333	304.878
ENSSSCG00000009865	2.74792	3.887	3.03929	0.746688	1.32014	0.564352	4.2038	3.19926	2.57029
ENSSSCG00000039640	113.783	77.5509	135.929	194.122	273.177	198.634	448.079	522.857	545.969
ENSSSCG00000038465	85.3951	74.2786	99.762	129.967	148.862	120.107	246.265	297.101	237.472
ENSSSCG00000010947	117.872	8.749	90.2832	360.721	393.798	443.645	140.421	158.603	168.939
ENSSSCG00000056050	9.91835	4.15989	9.3492	11.7186	10.5083	11.8504	3.52799	3.54053	4.91807
ENSSSCG00000004347	6.46722	11.2545	4.54903	11.7238	10.3267	14.5605	2.71226	4.44795	3.37511
ENSSSCG00000011131	9.95759	9.65327	11.5763	14.5932	13.2952	16.7123	4.98655	5.05805	6.26023
ENSSSCG00000005837	2.81372	2.21779	1.92794	3.36169	4.4762	3.98594	8.53468	9.94706	10.3776
ENSSSCG00000015730	22.8881	16.137	35.6795	7.09885	5.37581	6.57413	11.7401	11.8845	11.6236
ENSSSCG00000012318	45.458	54.9693	59.0069	11.1832	12.5288	10.5717	4.37819	4.7315	4.59647
ENSSSCG00000034898	6.77838	7.87585	10.1524	2.15335	2.03729	2.09768	4.59946	4.7948	5.55897
ENSSSCG00000060615	15.9242	9.71528	16.089	24.2187	24.4784	21.7759	39.1238	46.528	51.0016
ENSSSCG00000013418	32.2152	33.9267	15.1239	33.2825	39.2056	31.2177	64.9364	64.2887	62.5909
ENSSSCG00000011610	3.49065	6.39559	2.80024	1.38774	1.09605	1.24468	0.459719	0.360638	0.314324
ENSSSCG00000003451	16.8874	68.1992	20.9555	4.08077	2.67024	2.57119	21.5561	8.93983	7.32245
ENSSSCG00000029651	736.29	777.148	213.407	1594.55	2154.6	1536.92	3392.58	3837.82	4160.76
ENSSSCG00000040535	1.42064	3.86442	0.82226	7.24734	3.5284	3.96122	14.796	17.2675	12.0818
ENSSSCG00000009889	6.50907	2.74391	4.75886	8.80647	20.4649	9.73568	32.863	58.7847	67.4264
ENSSSCG00000014347	8.92379	7.79991	11.0281	15.4014	12.4524	12.0849	22.4724	24.1676	25.734
ENSSSCG00000006082	10.0474	3.62151	7.25403	7.82194	8.95584	10.5769	3.75655	2.92287	3.45149
ENSSSCG00000002927	0.0774473	0.0546187	0.156892	0.412594	0.489628	0.330907	1.59203	1.80426	2.01469
ENSSSCG00000010101	3.19763	1.35688	2.89119	4.33096	4.05456	4.10505	0.75532	1.24431	1.37372
ENSSSCG00000022197	12.1293	8.78707	13.677	13.1255	14.4326	16.9729	33.9841	47.6334	27.0978
ENSSSCG00000045726	1.03648	1.30043	1.07426	1.85396	1.19371	1.79763	3.82958	4.68768	5.52276
ENSSSCG00000015368	0.536637	0.811735	1.06679	1.30253	1.03576	0.876631	8.21974	3.76426	2.00717
ENSSSCG00000005593	6.39138	3.69376	6.87068	8.23694	7.75289	6.84906	1.30152	2.94584	1.88183
ENSSSCG00000036322	2.77366	3.49794	5.80614	1.31467	0.750693	0.823862	2.29088	2.07126	2.79144
ENSSSCG00000032655	21.8489	19.3952	27.8396	5.76249	8.73358	6.22011	18.4362	17.7649	13.4347
ENSSSCG00000031860	12.6195	5.49115	15.0489	2.23534	2.06625	2.44638	4.89515	4.81378	5.35514
ENSSSCG00000007530	1.75094	0.88202	4.51825	10.4107	4.3268	10.2502	21.1775	26.9406	38.5201
ENSSSCG00000029990	0.0004	0.00012	1.4e-05	1.5175	0.960442	1.59325	6.98682	9.23266	7.44793
ENSSSCG00000007151	3.88343	4.37837	4.64084	6.9756	6.99928	5.29932	2.36781	2.69134	2.11315
ENSSSCG00000023142	5.73868	0.705895	3.5597	39.7262	48.1863	43.4924	75.5599	95.5263	105.665
ENSSSCG00000005762	0.374461	0.352112	0.231788	1.10136	2.35641	0.909063	4.60984	5.0572	5.72394
ENSSSCG00000011397	3.75949	2.55386	1.88532	10.1062	9.23332	15.6336	1.80105	2.65065	3.93663
ENSSSCG00000024973	1.04569	0.333611	0.84061	10.9758	24.8346	5.76375	3.22692	1.47947	1.64408
ENSSSCG00000006625	0.932131	0.812833	1.94572	1.74266	1.58607	1.63662	0.618812	0.625181	0.667959
ENSSSCG00000003201	192.186	18.9747	297.618	4.37579	2.5574	3.13868	9.18859	6.59575	9.18051
ENSSSCG00000015052	48.8739	39.7755	39.9244	77.476	67.5129	42.1266	176.515	158.826	106.663
ENSSSCG00000027205	29.2055	12.6133	26.9961	5.60482	5.97137	8.17302	12.9027	17.3344	18.3016
ENSSSCG00000029578	5.54258	7.11375	10.251	15.4619	15.6226	19.129	7.5418	7.96924	6.41023
ENSSSCG00000027660	2.06749	1.50835	1.55771	16.4707	3.39111	3.61972	1.08583	1.00065	1.14128
ENSSSCG00000011521	3.81882	4.24661	4.15933	15.086	9.62321	12.3447	21.593	24.5948	26.1128
ENSSSCG00000009868	8.42663	11.2994	11.5693	3.3702	2.42784	2.05209	8.75623	5.26787	5.28588
ENSSSCG00000001683	6.50955	4.53215	7.79818	13.324	22.4365	14.1724	5.62769	5.88103	5.74523
ENSSSCG00000017282	29.5713	28.1067	33.1064	43.2949	42.5908	50.1345	15.0874	18.7608	20.8482
ENSSSCG00000037241	2.35066	4.97332	5.07059	6.78326	5.45823	5.27544	21.203	11.464	11.6724
ENSSSCG00000037682	1.62962	1.38435	1.25048	2.73768	1.48295	1.92773	0.258082	0.275106	0.494084
ENSSSCG00000002965	33.1928	40.6513	26.0472	40.419	48.8801	36.5888	80.4722	103.182	69.2456
ENSSSCG00000018007	96.7106	326.774	40.5081	19.8071	23.5345	21.6414	6.10473	7.64866	9.8083
ENSSSCG00000022725	21.5619	21.3962	13.6669	23.8065	25.7317	21.0469	39.8802	44.2753	56.9138
ENSSSCG00000009720	0.320461	0.0736959	0.162296	3.68817	0.550537	0.365307	0.145634	0.0776201	0.0975828
ENSSSCG00000035402	0.650036	0.443641	0.467264	1.02633	0.662835	0.781905	0.0657525	0.0849572	0.0419598
ENSSSCG00000006987	7.38693	3.61464	5.36156	14.2905	13.5551	10.6639	5.23686	5.93506	3.34629
ENSSSCG00000008261	1.36317	2.07358	4.54537	3.6874	3.67997	3.82623	12.7403	6.00675	25.0079
ENSSSCG00000003913	16.2338	21.901	22.0696	5.35741	6.34926	5.16166	12.747	10.671	8.36869
ENSSSCG00000016367	8.71679	11.0873	7.46276	10.6144	14.3456	13.2047	22.8429	28.7579	24.2952
ENSSSCG00000005310	15.106	17.8778	15.2334	20.7532	28.753	19.6932	42.3673	47.5849	44.5439
ENSSSCG00000054680	2364.03	782.279	633.394	2831.69	4064.93	5445.16	1469.05	1094.67	1547.24
ENSSSCG00000002006	18.9495	16.9536	17.739	28.5437	33.1893	21.6703	11.9578	12.3024	10.7907
ENSSSCG00000028304	12.872	16.2912	18.8245	23.0808	14.562	21.7415	94.5997	46.4026	33.3463
ENSSSCG00000033983	11.7865	7.58818	12.4799	3.51236	3.11221	2.95014	7.26246	5.69857	5.74156
ENSSSCG00000005994	7.52767	2.16611	5.36417	21.1895	12.8445	20.1099	5.11203	7.50537	6.85364
ENSSSCG00000000853	3.56778	3.20935	6.33027	8.40043	6.56598	9.82799	13.3502	20.8039	23.1906
ENSSSCG00000036074	2.17717	4.53163	3.40996	4.85293	4.43939	3.17126	12.0947	10.1584	6.12148
ENSSSCG00000011391	1.49421	1.79141	1.95743	7.60207	2.07823	1.57866	0.333186	0.665931	0.438533
ENSSSCG00000062074	0.527158	2.78828	6.05149	8.60069	8.14668	6.55237	0.739605	1.07508	0.530975
ENSSSCG00000022364	382.175	200.642	260.867	82.4877	65.0592	103.141	22.5915	33.223	33.9365
ENSSSCG00000012974	42.3407	39.2343	54.6232	12.8172	15.1039	11.5437	40.54	21.1487	24.0111
ENSSSCG00000034415	8.74969	6.14758	10.5821	2.4785	2.86672	1.72466	5.46001	4.82809	4.81268
ENSSSCG00000017705	0.471144	0.221512	0.159073	3.92184	5.51594	4.0261	1.36794	0.371171	0.785653
ENSSSCG00000062997	0.483799	0.173815	0.665711	1.55008	1.16381	1.43599	0.171742	0.471545	0.109597
ENSSSCG00000017087	2.77979	1.35109	3.44978	16.6102	3.72063	3.53104	0.837634	1.11611	1.47832
ENSSSCG00000033541	0.0602811	0.0106281	0.101764	0.461642	0.497549	0.187318	0.997629	1.57734	1.29672
ENSSSCG00000013043	41.2676	11.7661	20.5866	52.1803	75.7491	59.7973	102.023	137.787	138.416
ENSSSCG00000024837	1.1788	0.349159	1.01888	2.55907	1.25863	1.8315	4.68207	3.62975	4.73339
ENSSSCG00000033112	3.904	2.2902	3.87046	1.19353	0.797782	0.716849	0.284406	0.143794	0.153875
ENSSSCG00000032914	17.626	14.9716	35.8053	6.16064	5.64348	5.29556	18.7966	10.3898	9.51592
ENSSSCG00000013455	3.2275	4.01321	1.89265	4.52479	4.17636	5.67438	0.177553	1.14706	0.849788
ENSSSCG00000003449	7.25632	4.89454	4.6353	0.328319	0.50617	1.14902	2.98627	3.09874	2.12492
ENSSSCG00000032741	3.52558	7.26177	2.69245	0.894391	0.845173	0.847739	2.1935	2.00281	1.34378
ENSSSCG00000001065	3.16164	2.04486	1.08683	3.05995	3.03792	2.4243	6.55796	6.52926	3.90086
ENSSSCG00000036363	2.93277	5.51546	2.16043	39.9775	20.5701	45.135	4.67558	7.5765	13.0562
ENSSSCG00000008919	0.0597008	0.0236831	0.0377941	0.298172	0.283075	0.17392	1.35723	0.514	0.776518
ENSSSCG00000006717	55.4492	2.09121	35.6217	2.46221	0.848612	1.56415	0.255095	0.321362	0.195346
ENSSSCG00000015649	1.17976	1.72643	1.4738	0.314254	0.435083	0.27495	1.64418	0.955982	1.10169
ENSSSCG00000004774	14.086	10.7769	12.2644	28.2686	37.5551	37.1887	13.5632	16.3429	15.3462
ENSSSCG00000039094	31.3817	37.182	23.048	40.7767	51.3594	31.0872	102.795	77.8016	62.9338
ENSSSCG00000013551	3.52822	2.03583	1.50975	2.5914	4.09534	3.75958	1.25229	0.945985	1.44412
ENSSSCG00000025206	2.30483	4.1128	2.62533	5.9646	4.21755	3.44083	17.0009	8.55725	7.509
ENSSSCG00000006140	0.40625	0.225109	1.03852	2.2802	1.73261	1.73578	7.27935	2.74326	5.65178
ENSSSCG00000003642	35.8738	14.9206	43.1805	4.04392	4.44789	6.31241	1.82213	2.10138	1.52796
ENSSSCG00000039342	0.209107	0.0442409	0.127082	0.668398	0.77116	0.657901	0.0874266	0	0.0836867
ENSSSCG00000034814	23.1887	14.9555	46.6319	6.48771	5.222	4.40729	12.2961	8.79798	8.63835
ENSSSCG00000016057	8.10792	8.11633	8.55489	27.2272	25.6898	10.8902	8.19921	6.99366	6.34069
ENSSSCG00000000204	10.6985	9.96489	12.6562	3.37899	3.10386	3.5269	1.57334	1.44268	1.23074
ENSSSCG00000004480	146.886	140.493	145.338	20.6556	14.9349	21.4943	36.1249	31.172	37.9792
ENSSSCG00000001247	0.281766	0.311616	0.181617	0.486146	0.323881	0.507426	0.0535477	0.0518907	0.0512571
ENSSSCG00000022060	0.104803	0.332599	0.141539	1.91925	1.73005	1.62832	0.255603	0.424617	0.384479
ENSSSCG00000061324	11.201	4.94962	23.409	3.34242	2.18119	2.31307	9.04017	4.53819	5.22044
ENSSSCG00000025744	2.97125	5.85033	3.03869	1.15846	0.757439	0.770648	3.33609	2.42707	1.3042
ENSSSCG00000012926	5.48256	1.95856	10.0889	16.3864	9.2097	10.9879	21.8272	27.0249	19.7447
ENSSSCG00000011876	0.838214	0.235532	0.557171	4.25183	1.13161	1.02254	0.383309	0.344916	0.393119
ENSSSCG00000014039	0.155458	0.197342	0.062985	0.201871	0.507789	0.344188	0.958695	1.33843	1.3532
ENSSSCG00000036790	2.61895	3.73354	2.05902	3.07697	2.91722	4.37425	0.638734	1.52848	0.773621
ENSSSCG00000027480	21.7953	85.4787	49.3411	13.2999	11.0269	16.879	35.3332	18.6575	38.8619
ENSSSCG00000015933	6.14347	11.8189	6.65903	12.5352	14.4957	15.5181	6.88146	6.87721	3.86042
ENSSSCG00000017391	3.34704	1.43696	4.68903	5.18866	4.48853	7.10397	2.28308	2.56466	2.09843
ENSSSCG00000028132	42.5223	34.5482	72.9427	12.4229	11.262	10.9941	20.1714	18.1772	33.105
ENSSSCG00000009446	0.615385	0.986761	1.21383	0.142352	0.218415	0.301934	0.751556	0.597075	0.531453
ENSSSCG00000009748	0.153467	0.0135288	0.246122	0.651509	0.619868	0.730227	0.200512	0.200784	0.26231
ENSSSCG00000024162	7.18097	2.81024	4.96116	17.7459	24.2738	16.8324	32.4096	34.8122	40.8658
ENSSSCG00000033512	4.65641	4.5854	7.30474	15.4852	6.06314	4.43344	1.66192	1.68719	2.80289
ENSSSCG00000023267	28.7778	17.066	27.6109	37.3009	64.8198	48.9603	91.9749	103.139	93.3812
ENSSSCG00000006624	9.09954	14.7356	9.19855	17.9439	11.7229	22.8723	2.23125	6.28507	5.64721
ENSSSCG00000008153	2.28801	0.851976	2.61416	2.50488	3.14372	3.09275	4.59172	6.82277	6.0069
ENSSSCG00000001572	0.826915	1.31213	0.774759	1.52809	1.72082	1.44538	0.56181	0.272213	0.455042
ENSSSCG00000015549	0.157706	0.622832	0.159739	2.00589	0.598217	0.257279	0.109893	0.14909	0.0525962
ENSSSCG00000032777	0.0417551	0.132513	0.0871341	0.604776	4.02568	2.1652	0.283686	0.253761	0.41777
ENSSSCG00000026211	0.191175	0.195326	0.187025	2.02883	7.71736	5.98865	26.3762	8.3226	30.4207
ENSSSCG00000012993	0.86461	1.34505	0.566668	1.7781	1.50051	1.65943	3.6149	2.96213	3.07861
ENSSSCG00000011286	54.2486	82.6976	34.9978	122.986	180.128	42.7206	1413.71	529.625	508.351
ENSSSCG00000059016	0.934993	1.91538	1.56338	2.60914	2.37695	1.08952	4.85543	6.11824	3.638
ENSSSCG00000027709	1.33611	1.02794	0.966674	5.63318	1.37127	1.73892	0.743622	0.527277	0.520838
ENSSSCG00000016717	1.19337	2.14061	1.26131	2.69506	2.76088	2.26729	5.99273	4.28321	4.20495
ENSSSCG00000036512	21.6172	15.3602	17.6413	3.91673	4.24933	4.97071	2.2196	2.17922	1.49098
ENSSSCG00000036964	0.0337489	0.0446268	0.0940062	0.126418	0.186693	0.147475	0.352757	0.615314	0.523383
ENSSSCG00000035227	0.351361	0.210624	0.296576	0.47966	0.444266	0.682387	0.110177	0.11863	0.105464
ENSSSCG00000023178	0.0704757	0.049702	0.0237948	1.57221	0.668329	0.437993	0.147328	0.0713845	0.0705127
ENSSSCG00000012667	6.75961	3.64189	3.69563	1.56521	0.662835	0.679725	0.251055	0.196946	0.251759
ENSSSCG00000007866	5.07897	4.91749	2.62672	0.612669	0.918389	0.677105	3.31796	2.58313	0.925892
ENSSSCG00000012525	11.0506	16.5806	6.96712	2.1964	1.78221	2.29946	0.471449	0.114215	0.394871
ENSSSCG00000006542	1.36545	3.123	0.615222	3.16997	4.42539	3.40172	2.05717	1.52136	1.09765
ENSSSCG00000010900	1.62076	1.46267	1.43761	1.61896	2.55681	1.93131	3.03403	4.75802	5.60692
ENSSSCG00000016687	1.54603	3.86929	3.45658	0.640324	0.278125	0.373492	1.7145	1.27951	0.924332
ENSSSCG00000023084	0.945157	0.0985757	0.539349	4.04902	5.58261	5.71626	1.9967	2.25178	2.56392
ENSSSCG00000001804	54.2878	64.7856	98.9747	15.5117	12.0795	12.0452	31.4339	16.0348	23.8299
ENSSSCG00000040145	0.609532	0.681642	0.864348	0.695834	1.26615	1.58289	4.95123	4.78038	22.8608
ENSSSCG00000027860	0.728485	0.518425	0.637258	2.51379	1.87013	1.23474	0.706063	0.690923	0.801754
ENSSSCG00000013928	1.90808	0.815979	2.67286	2.75756	2.33133	3.5717	5.83468	4.9962	4.7524
ENSSSCG00000014672	0.419102	0.481902	0.295309	5.58789	1.1328	0.891806	0.495201	0.424507	0.145851
ENSSSCG00000014058	25.8991	19.6852	39.9692	7.8935	8.00414	5.40618	16.0399	11.7222	11.018
ENSSSCG00000038348	14.086	11.345	32.1832	2.10522	1.51794	1.05697	5.77218	2.75625	3.12297
ENSSSCG00000010974	10.9825	3.9104	10.69	23.9205	57.2672	25.8449	104.014	70.6243	74.3716
ENSSSCG00000059095	26.8821	24.614	13.5631	21.4781	31.2419	39.9735	14.9479	13.2557	12.3485
ENSSSCG00000015581	0.203899	0.0718986	0.254189	0.245452	0.418671	0.255876	0.103829	0.0688429	0.0418475
ENSSSCG00000015290	9.33127	10.2949	27.577	1.56738	0.633198	1.01149	1.57031	4.49754	3.44052
ENSSSCG00000039873	5.57508	4.43194	5.84745	15.3886	13.73	10.4559	15.1716	36.1205	46.0433
ENSSSCG00000010517	8.3831	6.74629	12.5284	3.08238	3.17016	1.70801	6.2089	4.61025	4.96561
ENSSSCG00000000413	0.040354	0.170755	0.0953735	0.644947	0.382682	0.0783726	0.0281197	0.0138594	0.0134584
ENSSSCG00000006281	3.51439	0.410678	1.65568	8.22515	4.56421	10.3809	13.9887	15.046	19.0122
ENSSSCG00000004465	6.1162	3.66294	3.27781	4.71944	6.06943	6.71226	8.82827	12.7835	11.2027
ENSSSCG00000013734	10.7387	17.2151	8.62506	4.11114	3.19017	2.20503	1.26914	1.30973	1.29374
ENSSSCG00000007998	0.336627	0.462934	0.852419	1.71489	2.83758	2.15745	3.97597	4.87584	5.89407
ENSSSCG00000014113	9.44203	8.3004	12.3876	21.5165	21.0247	15.283	44.8099	38.2019	22.1482
ENSSSCG00000002915	0.642493	0.646511	0.60316	0.0156532	0.0495353	0.0182605	0.376728	0.587288	0.109752
ENSSSCG00000056389	0.278184	0.462437	0.523288	1.09165	0.711854	0.995636	0.0623075	0.0603795	0.298211
ENSSSCG00000014041	2.05551	1.10394	1.40936	3.34833	2.69897	3.46387	0.925505	1.37733	1.13903
ENSSSCG00000050458	0.333054	1.24018	0.917588	2.62155	1.24932	0.714104	0.445595	0.175421	0.399875
ENSSSCG00000016755	6.94175	6.99817	6.46035	2.28172	2.37561	1.55559	4.34107	3.57573	3.82888
ENSSSCG00000012773	0.817575	0.0376033	0.540076	2.59203	2.65929	2.40246	4.68151	4.06858	6.75743
ENSSSCG00000061268	1.29251	1.17196	1.23904	18.9741	2.55354	1.82887	0.554866	0.537696	0.415667
ENSSSCG00000055181	1.62355	1.98976	1.835	0.405436	0.625865	0.622936	1.18997	1.1732	1.03011
ENSSSCG00000002378	2.59701	2.32461	3.04709	4.30789	3.05835	4.08062	0.958058	2.01156	1.44616
ENSSSCG00000055670	2.16805	2.63326	3.08051	0.942457	0.29613	0.654987	0.188844	0.0915004	0.140596
ENSSSCG00000012007	2.4906	2.52836	3.92548	0.803246	0.835537	0.455508	4.35435	1.22176	1.17332
ENSSSCG00000023743	0.627569	0.600651	0.605392	2.23883	3.05437	0.452704	11.3387	5.84203	4.06639
ENSSSCG00000050318	0.413832	0.0673499	0.290193	1.01753	0.637298	1.85472	0.232913	0.225706	0.1274
ENSSSCG00000002002	4.19244	3.2425	2.89942	12.6519	5.37839	3.67508	2.11824	2.43757	2.48384
ENSSSCG00000022288	5.25481	9.43227	4.19011	1.6752	1.06025	0.749127	3.27215	2.03843	2.74065
ENSSSCG00000032474	0.256792	0.077614	0.0371576	31.2939	5.33423	1.32518	0.72854	0.445892	0.697374
ENSSSCG00000000171	10.0015	6.18358	11.8959	2.0088	2.06247	1.74974	7.42709	3.04186	3.11203
ENSSSCG00000037559	17.2059	8.78389	6.71925	1.38691	1.58729	1.60735	1.66943	4.13634	4.98471
ENSSSCG00000007484	1.8104	3.38439	1.32282	0.773052	0.458693	0.563638	1.41561	0.846882	1.16839
ENSSSCG00000021443	16.8574	25.0004	27.3234	9.74395	4.93823	6.58313	18.0567	11.3893	9.99619
ENSSSCG00000031053	1.22745	3.21199	4.31876	11.9382	9.73408	6.69992	21.4055	12.8908	17.4519
ENSSSCG00000013327	0.641866	0.635194	0.566253	0.744565	0.829038	1.42352	0.346272	0.146806	0.207162
ENSSSCG00000015897	0.428249	0.383329	0.792466	4.24483	0.763632	0.594995	0.482055	0.291961	0.288396
ENSSSCG00000033674	0.122963	0.099106	0.13641	0.169617	0.234447	0.238809	0.073443	0.0355852	0.0292922
ENSSSCG00000000138	0.290846	0.153836	0.294596	2.68734	15.3995	4.23644	70.5288	25.1143	83.8076
ENSSSCG00000001561	0.0414324	0.175318	0.209833	4.44214	0.654847	0.209214	0.274276	0.153878	0.193453
ENSSSCG00000013513	23.7442	19.1528	26.6901	4.11028	3.93427	4.99028	2.69211	1.55911	1.17411
ENSSSCG00000032452	21.6593	58.1387	31.15	1.04467	1.54914	0.936086	2.69324	2.47173	1.75913
ENSSSCG00000010568	11.6633	8.30683	37.605	1.78792	3.58947	2.08574	17.3811	4.09386	4.7371
ENSSSCG00000016031	3.73291	6.77703	4.26358	1.10087	1.25865	1.9388	2.25932	3.89628	2.51126
ENSSSCG00000017886	0.41666	0.176306	0.303863	1.99775	0.368782	0.582628	0.191624	0.168813	0.150076
ENSSSCG00000011393	2.45073	1.78126	1.58734	21.7324	4.33895	3.3026	1.49862	1.09763	0.834021
ENSSSCG00000037616	3.32032	2.35765	2.9485	7.0876	5.08009	4.87612	1.80658	2.57994	2.50293
ENSSSCG00000003101	5.77672	26.0879	2.62386	1.81131	0.846148	1.11688	0.324918	0.262386	0.388773
ENSSSCG00000017604	4.44266	2.00993	3.75467	8.10326	4.76946	3.64664	1.93728	2.25469	2.67445
ENSSSCG00000038706	14.418	14.3783	11.5995	33.1921	13.6886	10.0631	5.37663	3.9172	8.22709
ENSSSCG00000027922	6.69775	6.29982	9.68264	0.448081	0.407464	0.522719	0.129344	0.0637498	0.0619055
ENSSSCG00000039318	0.743931	0.754181	0.617471	0.206418	0.0653221	0.216721	1.00438	0.251175	0.630607
ENSSSCG00000036973	4.78208	2.98745	6.67444	5.07766	9.68079	6.71325	11.0201	13.8447	17.1793
ENSSSCG00000015255	0.124285	0.0404539	0.145254	0.563435	0.402942	0.512461	2.27837	0.881211	0.707838
ENSSSCG00000007531	1.18391	0.369013	2.23775	3.07264	2.30558	3.84313	0.696077	0.824435	1.68162
ENSSSCG00000016726	0.197722	0.160483	0.123244	1.59521	1.73079	1.20517	2.09846	3.52787	2.81522
ENSSSCG00000026146	0.313455	1.21908	0.298821	0.0184181	0.0582849	0.118173	0.481817	0.476246	0.119914
ENSSSCG00000034062	0.00663877	0.0199163	0.00663877	0.63941	0.0991885	0.548468	1.2988	1.54466	1.26208
ENSSSCG00000010495	4.37281	1.50339	7.60873	0.99839	0.781636	0.609644	1.65685	3.4959	0.914086
ENSSSCG00000033394	0.121279	0.160369	0.174027	0.30286	0.22363	0.376862	0.0422551	0.0307106	0.0910068
ENSSSCG00000005928	5.73233	2.45991	1.51181	1.03716	0.227926	0.693181	1.42443	1.31462	2.85685
ENSSSCG00000030274	5.37876	3.54834	4.48313	0.693902	1.27571	1.01764	0.207457	0.301556	0.317732
ENSSSCG00000008228	0.303313	0.366714	0.430114	2.30262	0.830946	0.706887	0.126814	0.184335	0.0921675
ENSSSCG00000004092	1.46085	1.10383	3.98811	0.500307	0.161257	0.42152	1.74507	0.859628	0.640328
ENSSSCG00000003524	9.41106	7.78809	7.38673	21.5069	9.51373	6.07	3.08534	3.3768	5.2813
ENSSSCG00000012347	3.53582	2.40858	2.52326	0.695675	0.733833	0.593059	2.04387	2.41474	0.884419
ENSSSCG00000008307	0.227045	0.578618	0.648106	1.6391	1.90299	2.89825	0.852182	1.06624	0.784751
ENSSSCG00000016605	555.15	857.18	331.44	192.605	161.132	135.928	464.168	230.383	193.462
ENSSSCG00000026326	0.599845	0.447917	0.369313	0.916391	1.07819	0.877158	0.528631	0.226353	0.188286
ENSSSCG00000027928	2.24672	1.56515	0.777066	3.55792	3.81082	2.23492	0.916434	1.60964	1.06913
ENSSSCG00000035891	0.278573	0.0866734	1.34443	0.001289	0.00863313	0.00123	0.0685118	0.0912887	0.0983715
ENSSSCG00000006729	0.295896	0.332579	0.365274	1.48708	1.76351	1.14215	6.77522	1.8451	2.30365
ENSSSCG00000035582	0.235169	0.46545	0.284305	0.318262	0.559532	0.601113	13.8842	1.64436	1.07779
ENSSSCG00000003230	13.6839	2.48526	11.0214	1.97619	1.56344	2.16128	0.603134	0.125244	0.618571
ENSSSCG00000012266	0.614227	1.19693	0.534829	2.18508	1.02189	1.0799	0.506853	0.633063	0.452827
ENSSSCG00000024476	2.4677	2.25106	3.13346	0.482275	0.395677	0.583445	1.12145	0.959961	1.0198
ENSSSCG00000020906	1.34359	0.774622	0.700872	9.36114	2.74649	2.34065	1.27096	1.56505	1.67365
ENSSSCG00000028010	1.97847	1.73493	2.3204	0.468065	0.411448	0.485361	1.36051	0.949255	1.0158
ENSSSCG00000040199	4.6224	2.8524	4.99185	0.939298	0.584941	1.16177	0.236839	0.309839	0.362732
ENSSSCG00000016076	9.41162	13.4734	9.91321	2.65161	3.36212	1.53102	5.43719	4.1554	4.5339
ENSSSCG00000026478	1.76526	0.501528	2.70758	0.483649	0.24446	0.176316	0.0527178	0.0613038	0.0605551
ENSSSCG00000008664	0.0518856	0.0274437	0.0262773	0.155484	0.232351	0.136037	1.08466	0.30219	0.44126
ENSSSCG00000009881	4.35023	2.02962	2.6916	50.7305	4.47564	2.64221	1.05097	1.39257	1.0984
ENSSSCG00000031579	0.569901	0.438453	0.734681	0.0517516	0.0818853	0.0905579	0.703988	0.551011	0.181427
ENSSSCG00000016338	3.04747	1.58289	1.40452	5.66561	5.78651	1.19589	1.73597	1.16647	1.05816
ENSSSCG00000012572	2.77284	5.85813	3.99964	0.714266	0.393465	0.490687	0.240832	0.185094	0.151036
ENSSSCG00000001993	0.0337832	0.056707	0.0108594	0.267731	0.146856	0.174903	0.0336184	0.0325781	0.0107268
ENSSSCG00000014256	3.52577	1.78912	4.57006	1.43626	0.44116	0.519982	0.236088	0.262263	0.270084
ENSSSCG00000010885	0.519618	0.571237	0.464399	1.40447	0.687073	0.344303	0.0425981	0.24768	0.203879
ENSSSCG00000016657	0.198087	0.0785801	0.225721	0.643067	0.417439	0.346238	0.103524	0.0501602	0.0495477
ENSSSCG00000037284	0.139695	0.0806057	0.0514532	0.329821	0.334531	0.532745	0.849539	0.977611	0.698842
ENSSSCG00000024344	0.10291	0.163296	0.143326	0.873766	0.745487	0.434706	0.228577	0.178642	0.128706
ENSSSCG00000003763	2.50605	1.52493	2.22388	24.789	3.41172	2.32586	1.22858	0.965928	0.887564
ENSSSCG00000032698	2.36099	1.44489	1.29124	0.656185	0.280983	0.303163	0.149564	0.13176	0.117136
ENSSSCG00000001660	3.47287	6.0681	4.01498	1.78236	0.79495	0.990781	0.650893	0.254727	0.239634
ENSSSCG00000012315	3.57677	3.23291	6.94769	0.452252	0.0795098	0.316551	0.938587	0.550312	0.777638
ENSSSCG00000008903	4.53781	2.89382	3.53688	0.851903	0.941019	0.590658	0.454126	0.277083	0.2576
ENSSSCG00000034516	0.493415	0.454612	0.532021	0.45312	0.612141	0.825352	0.274505	0.25795	0.1911
ENSSSCG00000021562	0.767325	0.562451	0.826177	0.15088	0.108226	0.176013	0.423122	0.257033	0.278075
ENSSSCG00000040735	29.6248	54.7631	25.716	5.2356	3.70707	6.07424	3.45223	1.43998	1.58044
ENSSSCG00000046640	14.0575	5.54882	11.9011	67.7995	14.3147	9.53516	3.61855	5.63177	4.61834
ENSSSCG00000000295	0.336179	0.453995	0.463679	0.764495	0.625547	0.458421	0.299053	0.1449	0.279104
ENSSSCG00000050616	0.324328	1.00289	0.65702	1.42048	1.07779	1.36637	1.61677	2.527	3.4946
ENSSSCG00000021712	4.17482	2.39118	3.15397	15.4827	4.94575	2.96996	3.03771	2.63999	2.01928
ENSSSCG00000015742	9.21695	3.60215	9.38766	1.76462	1.18699	1.1337	0.561978	0.181529	0.537938
ENSSSCG00000016452	0.19123	0.112386	0.23674	0.636726	0.940311	0.445672	0.266508	0.0860872	0.148813
ENSSSCG00000009225	1.31668	2.83693	1.57882	0.715636	0.377444	0.530236	0.809559	0.980635	1.09459
ENSSSCG00000023520	0.820146	0.582714	0.967108	0.299571	0.225716	0.192566	0.716506	0.390563	0.336804
ENSSSCG00000032561	0.0290325	0.00767805	0.051462	0.181252	0.244728	0.0845772	0.0379324	0.00735172	0.0435717
ENSSSCG00000014834	36.9778	48.1829	33.0876	65.9471	53.6504	111.823	66.6018	252.162	182.022
ENSSSCG00000005152	0.0480984	0.152643	0.243593	0.672629	0.304081	1.34515	0.0502743	0.146156	0.0481236
ENSSSCG00000047083	1.93541	4.6834	2.22992	17.3027	13.9947	6.48396	19.0159	15.6585	43.0856
ENSSSCG00000055473	30.9581	14.7306	25.9422	6.70635	7.46721	7.3888	2.07927	2.01493	3.85625
ENSSSCG00000037087	0.0422402	0.0378494	0.0713081	0.393804	0.281882	0.278922	1.13321	0.713082	0.394449
ENSSSCG00000003255	0.201822	0.277547	0.224866	0.483834	0.489107	0.329249	0.147666	0.0613272	0.0807711
ENSSSCG00000001422	0.539245	1.37693	0.357854	6.5009	1.37149	0.82338	0.738562	0.376688	0.948825
ENSSSCG00000003377	13.5382	18.0018	10.8783	0.125914	0.106256	0.11751	1.05405	0.178751	0.403585
ENSSSCG00000004225	4.33069	0.572655	13.1335	0.643732	0.16297	0.270345	0.0269441	0.0522206	0.0257915
ENSSSCG00000035153	0.199039	0.194958	0.216539	0.618544	0.341771	0.146033	0.146401	0.0821355	0.0737568
ENSSSCG00000017006	0.199048	0.117916	0.177421	0.532856	0.494969	0.445335	0.257985	0.10484	0.215085
ENSSSCG00000059451	18.4397	6.19619	10.3275	1.95027	2.74299	1.01117	0.0723507	0.0723507	0.217052
ENSSSCG00000013230	1.49779	0.413334	0.989417	4.29324	1.33803	0.872671	0.510506	0.0329806	0.684135
ENSSSCG00000011940	2.79533	5.47638	2.83137	0.477617	0.319728	0.353591	0.211445	0.0651961	0.0276
ENSSSCG00000011630	3.17669	5.69161	5.30477	1.65805	0.66341	0.166744	5.14512	1.01457	2.1189
ENSSSCG00000030345	0.291101	0.153972	0.884565	0.832683	0.724992	1.00222	0.387253	0.10722	0.397165
ENSSSCG00000007738	0.918594	0.825978	0.849025	1.30754	2.26247	1.2176	2.5684	1.96555	4.13585
ENSSSCG00000013637	11.3717	7.21775	20.4038	2.63692	1.58335	1.41976	4.88179	2.83844	2.64124
ENSSSCG00000031449	0.0881699	0.145088	0.148845	0.362074	0.268386	0.296811	0.0716789	0.128999	0.0980181
ENSSSCG00000017232	1.39078	1.52783	1.30035	1.60296	3.40995	1.55831	3.77401	3.44051	4.81676
ENSSSCG00000005194	1.31323	2.43901	1.04297	0.581354	0.424552	0.339095	0.163781	0.234291	0.16424
ENSSSCG00000010908	0.544614	0.531805	0.410191	1.47859	1.7804	1.38316	1.10931	0.43848	0.502985
ENSSSCG00000005781	0.0135726	0.0143578	0.0412427	0.135575	0.143011	0.0632631	0.539089	0.302447	0.190116
ENSSSCG00000012970	0.204642	0.0432963	0.456018	1.63532	3.83816	2.24157	0.855599	0.746211	1.2285
ENSSSCG00000014156	18.472	56.878	26.139	11.8774	4.41793	7.01867	7.69319	14.8051	19.7155
ENSSSCG00000006495	0.278573	0.398698	0.331959	1.12942	0.604319	0.286424	0.291175	0.116186	0.163952
ENSSSCG00000036695	1.53825	1.87947	1.38669	0.222798	0.267435	0.170286	0.0803919	0.054533	0.0769529
ENSSSCG00000017749	0.105855	0.0895834	0.021444	0.401802	0.312304	0.246701	0.0221288	0.064332	0.0847285
ENSSSCG00000036383	3.6039	0.897035	1.45537	90.4208	9.0094	5.10531	2.41281	2.52901	5.44404
ENSSSCG00000010473	3.29862	4.27705	4.10574	0.857307	0.631942	1.09651	0.475564	0.418953	0.196573
ENSSSCG00000040648	0.249838	0.132146	0.190992	1.31019	0.723935	0.363913	0.126144	0.189795	0.0624923
ENSSSCG00000010167	0.738144	0.954372	0.830736	1.35176	0.734558	1.12296	0.300042	0.602284	0.287207
ENSSSCG00000058816	0.200187	0.105884	0.168973	0.799857	0.527331	0.505424	1.39495	0.540715	2.971
ENSSSCG00000022868	3.50442	0.497302	1.66658	2.0064	5.58382	4.23301	2.23351	1.45014	1.53933
ENSSSCG00000056007	17.6312	5.18926	4.68066	0.355073	0.973826	2.81668	0.408703	0.288041	0.284523
ENSSSCG00000000528	0.145077	0.111615	0.0801534	0.526968	0.416904	0.414953	0.192997	0.200384	0.0923704
ENSSSCG00000017609	0.0506274	0.0267782	0.0387028	0.132749	0.0933538	0.0589949	0.0198442	0.0256401	0.0227421
ENSSSCG00000006776	2.58224	2.31623	2.50706	6.59702	2.65816	1.88584	2.12691	1.25353	1.29775
ENSSSCG00000002001	1.146	2.12826	1.18657	4.01925	2.73703	2.46307	0.931653	0.851234	2.06388
ENSSSCG00000025722	36.217	37.8866	72.5527	12.8628	14.8404	12.6608	37.7004	26.4971	13.8799
ENSSSCG00000015249	3.86154	0.139259	0.651888	61.8474	3.85305	7.63594	4.41844	2.48903	2.29765
ENSSSCG00000028911	5.10261	6.56587	5.91401	0.484627	0.299674	0.604342	0.139894	0.0508368	0.200864
ENSSSCG00000027826	2.65223	2.3883	3.06386	6.69984	6.18969	2.80962	3.52827	1.30991	2.12729
ENSSSCG00000005047	4.49345	15.9993	10.2795	3.32803	2.44816	0.945053	4.42179	4.97323	2.78521
ENSSSCG00000023379	3.44134	2.6443	1.83824	17.2389	3.4637	1.95518	1.75377	0.867093	1.5931
ENSSSCG00000028295	0.287573	0.323224	0.436922	0.718135	0.30301	0.691149	0.0939321	0.0910255	0.287725
ENSSSCG00000008217	0.0168691	0.015326	0.001245	0.387557	0.604335	0.511085	0.264483	0.0683463	0.151901
ENSSSCG00000033768	0.0577866	0.0458474	0.0146329	0.274181	0.380553	0.235681	0.0906011	0.063927	0.10118
